# Supplementary material for: The 3′ region of the ZPA regulatory sequence (ZRS) is required for activity and contains a critical E-box
Source: Front Cell Dev Biol. 2025 Jul 2;13:1569573. doi: 10.3389/fcell.2025.1569573 (PMC12263586; doi:10.3389/fcell.2025.1569573)
Supplement: Supplementary file 2 [file Table1.xlsx]

## Sheet: Table 1
All ZRS SNVs documented to date: including subdomain location, references, and phenotypes. CD: clinodactyly, ED: ectrodactyly, HF: hypoplastic fibula, HH: hypoplastic hallux, HP: hypoplastic pollex, HR: hypoplastic radius, HT: hypoplastic tibia,
HU: hypoplastic ulna, PAP: postaxial polydactyly, PPD: preaxial polydactyly, SD: syndactyly, TH: thenar hypoplasia, TPT: triphalangeal thumb, WMS: Werner-mesomelic syndrome.
Position	Change	Name	Organism	Subdomain	References	Phenotype	Kvon 2020 activity	Binding Sites Lost/Altered	Binding Sites Gained	Proposed Mechanism
41	A>C	NA	Human	5' (less conserved)	Kvon 2020	TPT, PPD, ED, HT	No impact
71	T>C	US1011001	Human	5'	Kvon 2020	PPD	No impact	Lhx2 site 1
93	G>T	NA	Human	5'	Pu et al. 2024 (preprint)	PPD	NA
105	C>G	Dutch 1	Human	5'	Heutink 1994, Lettice 2003, Zhao 2016, Fuxman 2015, Amano 2017, Baas 2017, Cai 2019, Zhang 2019	TPT, PPD, SD, PAP	Ant. Gain		TFAP 2B/2A/2E, NF1	Potential AP2 bs
106	G>A	NA	Human	5'	Pu et al. 2024 (preprint)	PPD	NA
165	A>G	Dutch 2	Human	5'	Lodder 2009, Potuijt 2020, Lim 2024	TPT (mild, maybe subclinical)	No impact	GATA-1	C/EBP Alpha
252	G>C	UK Cat 1	Cat	5'	Lettice 2008	PPD	No impact
278	G>A	NA	Human	Central	Pu et al. 2024 (preprint)	PPD	NA
285	G>T	Silkie 1 (Gal)	Chicken	Central	Dorshorst 2010, Amano 2017	PPD	No impact	Irx 3/5		Repressor lost
287	C>A	Balochi or Pakastani 1	Human	Central	VanderMeer 2012, Dai 2013	TPT, PPD, PAP, SD	Ant. Gain	Irx 3/5		Irx3/5 bs
295	T>C	UK low-penetrant; Dutch 3	Human	Central	Furniss 2008, Lodder 2009, Potuijt 2020, (Lettice 2003 reported this, but was found in unaffected individuals)	TPT, PPD, CD, TH	No impact
297	G>A	French 1	Human	Central	Albuisson 2011	TPT, PPD	No impact	SP-1
305	A>T	Belgian 1	Human	Central	Lettice 2003	TPT, PPD	No impact	SP-1	SP-1	ETS1
328	C>G	Indian 2	Human	Central	Kvon 2020, Lim 2024	TPT, PPD, TH	No impact	ETV4/5
329	T>C	Belgian 2	Human	Central	Lettice 2003, Lettice 2008, Dai 2013, Kvon 2020	TPT, PPD	No impact (except 1/5)	ETV4/5	Pea3	ETS1
334	T>G	French 2	Human	Central	Albuisson 2011, Lim 2024	PPD	Ant. Gain	C/EBP beta
396	C>T	Turkish 1	Human	Central	Semerci 2009, Kvon 2020, Francisco Gonzalez Alvarez 2022	TPT, PPD, SD	Ant. Gain	ER, T3R-Alph	GR
401	A>G	French 4	Human	Central	Kvon 2020	TPT, PPD, TH	Ant. Gain	Plzf
401	A>C	French 5	Human	Central	Kvon 2020	TPT, PPD, TH, HT	Ant. Gain	Plzf
402	C>T	Mexican	Human	Central	VanderMeer 2014	WMS, TPT, PPD, HR, HT	Ant. Gain	ER, Plzf
403	T>C	NA	Human	Central	Zepeda-Olmos 2024	TPT, PPD, TH	NA	Plzf
404	G>T	Indian 1	Human	Central	Lettice 2008, Girisha 2014, Al-Qattan 2018	WMS, TPT, PPD, HR, HU, HT	Ant. Gain	Plzf	C/EBP Alpha
404	G>C	Brazilian; French 6	Human	Central	Wieczorek 2010, Kvon 2020	WMS, TPT, PPD, HH, HT, HF	Ant. Gain	Plzf
404	G>A	Cuban; Turkish 2; Korean	Human	Central	Zguricas et al 1999, Lettice 2003, Wieczorek 2010, Norbnop et al 2014, Cho 2013, Lettice 2017	WMS, TPT, PPD, HT, HF	Ant. Gain	Plzf
406	A>G	M100081 (Mus); Thai	Mouse; Human	Central	Masuya 2007, Norbnop 2014, Amano 2017	WMS, TPT, HT	Ant. Gain	Plzf/Hoxd13 site 2	C/EBP Beta	Repressor lost
407	T>A	DZ Mouse; 5460001	Mouse; Human	Central	Zhao 2009, Kvon 2020	TPT, PPD, HT	Ant. Gain
417	A>G	Mosaic or French 3	Human	Central	Vanlerbergh 2015, Al-Qattan 2018	TPT, PPD, HT	Ant. Gain	c-Jun, p40x, E-Box	E-Box becomes D-Box	Hand2 bs
428	T>A	Chinese 1	Human	Central	Wu 2016	TPT, PPD	No impact	c-Jun, GCN4, p40x	SP-1
446	T>A	Chinese 2	Human	Central	Xu 2020	PPD	NA	Oct-1, Oct-6		HnRNP K
463	T>G	Pakastani 2	Human	Central	Farooq 2010	TPT, PPD	Ant. Gain
475	A>G	Hemmingway Cat	Cat	Central	Lettice 2008	PPD	No impact
477	A>T	UK Cat 2	Cat	Central	Lettice 2008	TPT, PPD	No impact
507	C>G	French 7	Human	3'	Kvon 2020	TPT, PPD	No impact
515	C>A	Silkie 2 (Gal)	Chicken	3'	Maas et al 2011; Dunn et al 2011	PPD	Ant. Gain
555	G>A	Hx (Mus)	Mouse	3'	Lettice 2008, Amano 2017, Lettice 2017 calls it 553, Mass 2005	PPD	Ant. Gain			New MSX1 bs
574	G>A	French 8	Human	3'	Kvon 2020	TPT, PPD	No impact
619	C>T	Saudi	Human	3'	Al-Qattan 2012, Al-Qattan 2018	TPT, PPD, SD, LPAD, HP, HR	Ant. Gain	C/EBP Beta	C/EBP Alpha, USF
621	C>G	US Family B	Human	3'	Dobbs 2000, Gurnett 2007	TPT, PPD	Ant. Gain			Cdx Binding sites
739	A>G	US Family AC	Human	3'	Gurnett 2007, Lettice 2012	TPT, PPD	Ant. Gain		ETS1
743	T>G	Australian	Human	3'	Lettice 2012	TPT, PPD, TH	Ant. Gain	ETV4/5
763	T>G	NA	Human	3' (less conserved)	Kvon 2020	NA	Ant. Gain	Sox5/6/9 bs
767	G>A	NA	Human	3' (less conserved)	Kvon 2020	NA	Ant. Gain	Sox5/6/9 bs
769	T>C	M101116 (Mus)	Mouse	3' (less conserved)	Masuya 2007, Lettice 2008, Kozhemyakina 2014, Kvon 2020	PPD	Ant. Gain	Sox5/6/9 bs		GATA6 normally represses

## Sheet: Table 2
Primers used in this study: All primers are listed and were made by Integrated DNA Technologies Inc., (Coralville, Iowa). Note that the cZRS construct was generated by first pulling-down
a larger fragment that included the pre-ZRS with the listed primers, then a truncated version of was generated using the Erase-a-Base system.
Purpose/Mutation	Fwd Primer	Fwd Primer Seq 5'-3'	Rev Primer	Rev Primer Seq 5'-3'	Introduced RE cut site
cZRS (and Pre-ZRS) Genomic Primers	LS_SH_5p2	CCAACCACTTGCATATTATGC	ZRS 3p2	GACATCAAGGAATGACAAAGC	NA
cZRS Hoxd13 site 1	ZRS Hoxd13 B1 SDM 5p1	GCATGATAACTAGTACAAATAGTACAAAAATTTGAGG	NA	NA	SpeI
cZRS Hoxd13 site 2	ZRS Hoxd13 B2 SDM 5p1	CCCTGTACTGTATCTAGAGACCAGATGAC	NA	NA	XbaI
cZRS Hoxd13 site 2 and E-box 2	ZRS Hand2 Hoxd13 B2 SDM 5p1	CTGTATCTAGAGACTTAAGGACTTTTTTCCC	ZRS Hand2 Hoxd13 B2 SDM 3p1	GGGAAAAAAGTCCTTAAGTCTCTAGATACAG	XbaI, AflII
cZRS E-Box 1	ZRS Twist1 B1 SDM 5p1	GGTAGACCTTAATTAAGCGAAGAGGCC	NA	NA	PacI
cZRS E-Box 2	ZRS Hand2 SDM 5p2	CTGTATTTTATGACTTAAGGACTTTTTTCCC	NA	NA	AflII
cZRS E-Box 3	ZRS Twist1 B3 SDM 5p1	GCTTAGTGTTAGTGGTTTAAACACATTCTTGG	NA	NA	PmeI
hZRS Genomic Primers	hZRS 5p1	TTCTGCAGTATGTGGCTC	hZRS 3p1	CTTGAAGGTGTTGGGAAAATC	NA
hZRS Hoxd13 site 1	hZRS Hoxd13 B1 SDM 5p1	GCCTGATACCCGGGGCAAAAAGTACAAAATTTTAGG	hZRS Hoxd13 B1 SDM 3p1	NA	SmaI
hZRS Hoxd13 site 2 and E-box 2	hZRS Hand2 Hoxd13 B2 SDM 5p2	GTATCTAGAGACTTAAGGACTTTTTCCCCCCAGTGGC	hZRS Hand2 Hoxd13 B2 SDM 3p1	GTCCTTAAGTCTCTAGATACAGTACAAGGTCAC	XbaI, AflII
hZRS E-Box 1	hZRS Twist1 B1 SDM 5p1	GACTGACCGATATCAAGCGAAGAGTTCTGTGC	NA	NA	EcoRV
hZRS E-Box 3	hZRS Twist1 B3 SDM 5p1	GCTTAGTGTTAGTGGTTTAAACGCATATTTGGC	NA	NA	PmeI

## Sheet: Table 3
Key Differentially Expressed Genes from Single-cell Analysis: Mouse limb scRNA-seq data of Shh-related factors and potential regulators/cofactors that could act through the binding sites
within this study. The log2 fold change in expression of Shh-expressing cells (Shh+) vs. Shh-non-expressing cells (Shh-), along with the Bonferroni-corrected p-value, for each gene is given
for stages e10.5, e11, and e12. A threshold of ±2 fold-change (±1 log2 fold-change) was used to determine upregulated (red) and downregulated (blue) genes.
Gene/Transcript	Group	Log2 Fold change (e10.5 SHH+ vs e10.5 SHH-)	Bonferroni (e10.5 SHH+ vs e10.5 SHH-)	Log2 Fold change (e11 SHH+ vs e11 SHH-)	Bonferroni (e11 SHH+ vs e11 SHH-)	Log2 Fold change (e12 SHH+ vs e12 SHH-)	Bonferroni (e12 SHH+ vs e12 SHH-)
Shh	Shh	5.9598	0	7.20589	0	6.61988	0
Hoxa11os	Homeobox	3.01644	1.46676e-30	7.87837	5.37017e-82	1.36036	0.0246771
Hoxa11	Homeobox	6.5524	4.74048e-45	0	4.38646e-16	NS	NS
Hoxa13	Homeobox	0	8.59682e-05	0	5.10971e-35	0	7.53817e-15
Hoxd9	Homeobox	NS	NS	NS	NS	NS	NS		Upregulated
Hoxd10	Homeobox	1.17264	2.34467e-12	6.24919	3.83797e-08	NS	NS		Downregulated
Hoxd11	Homeobox	2.91734	1.62856e-36	7.94033	5.31147e-49	NS	NS		NS and/or |Log2FC|<1
Hoxd12	Homeobox	6.97265	4.14135e-60	6.82048	2.02489e-114	7.58158	9.8225e-16
Hoxd13	Homeobox	5.88275	1.76927e-23	6.76807	4.28438e-71	8.10563	7.62926e-17
Lhx2	Homeobox	1.9998	2.37667e-22	7.75968	1.98242e-70	7.89292	7.54732e-12
Lhx9	Homeobox	NS	NS	6.71141	1.03156e-07	8.24554	8.04135e-15
Hand2	E-box binding related	7.79436	2.55793e-50	7.75185	2.11206e-117	7.03945	0.000689318
Hand2os1	E-box binding related	7.85269	4.54573e-69	8.10746	3.54777e-186	7.46086	2.83109e-08
Hey1	E-box binding related	5.48075	1.20354e-46	0	2.49162e-69	6.30445	2.09113e-25
Twist1	E-box binding related	NS	NS	0.541672	0.00193632	7.47384	0.0219191
Twist2	E-box binding related	0.929007	0.0186702	6.26992	2.26252e-08	NS	NS
Snai1	E-box binding related	1.37175	2.53629e-10	0	2.95381e-16	NS	NS
Snai2	E-box binding related	NS	NS	NS	NS	NS	NS
Hand1	E-box binding related	NS	NS	NS	NS	NS	NS
Tfap2c	Limb/Development related	6.46451	0	0	1.58165e-184	NS	NS
Spry1	Limb/Development related	6.62981	7.25565e-45	0	2.25513e-38	NS	NS
Tbx3	Limb/Development related	6.42317	4.79553e-40	0	2.09217e-37	NS	NS
Elk3	Limb/Development related	5.64164	1.51122e-10	0	5.52175e-09	NS	NS
Bmp4	Limb/Development related	8.70323	2.25906e-69	7.92646	9.74882e-198	7.20092	9.87912e-12
Ptch1	Limb/Development related	5.7543	1.26658e-17	5.09985	1.97114e-28	5.59507	0.0347308
Lmo2	Limb/Development related	6.75666	3.50563e-77	6.76437	2.77867e-201	7.17092	1.28023e-52
Dusp6	Limb/Development related	1.88458	1.59943e-18	7.29538	2.74912e-45	6.61822	2.22478e-06
Ets2	Limb/Development related	1.70006	3.36592e-21	6.77674	2.02654e-40	6.46903	4.59344e-08
Lef1	Limb/Development related	1.37818	1.01091e-18	6.55539	6.92845e-50	6.67006	5.29491e-09
Etv5	Limb/Development related	5.31016	0.000307866	0	3.4546e-15	5.58983	3.12353e-07
Fzd10	Limb/Development related	6.2274	2.7211e-57	0	2.54777e-63	5.90502	2.71678e-28
Etv4	Limb/Development related	1.11385	8.6753e-29	0	1.84022e-28	5.58983	1.40623e-11
Meis1	Limb/Development related	0	3.93763e-21	0	4.65093e-20	NS	NS
Col1a2	Limb/Development related	NS	NS	0	0.000284076	NS	NS
Shox2	Limb/Development related	NS	NS	NS	NS	NS	NS
Gli3	Limb/Development related	-1.75014	0.036064	0	0.000323872	NS	NS
Meis2	Limb/Development related	-6.69785	2.04104e-14	0	8.5215e-28	NS	NS
Pbx1	Limb/Development related	-1.41707	1.55769e-07	-1.44222	1.12172e-18	NS	NS
Gas1	Limb/Development related	-7.91209	1.00675e-17	-7.32596	2.78717e-19	NS	NS
Asb4	Limb/Development related	-2.66857	7.55635e-21	-8.19245	1.03457e-77	-6.95847	3.31968e-08
